# Supplementary material for: Community structure unveils the path multiplicity in complex networks
Source: Nat Commun. 2026 Mar 6;17:2283. doi: 10.1038/s41467-026-70369-4 (PMC12972315; doi:10.1038/s41467-026-70369-4)
Supplement: Supplementary file 2 — LaTeX Supplementary File [file 41467_2026_70369_MOESM2_ESM.zip]

Archive with 42 entries (41 files):
- Community_structure_unveils_the_path_multiplicity/
- __MACOSX/._Community_structure_unveils_the_path_multiplicity
- Community_structure_unveils_the_path_multiplicity/sn-basic.bst
- __MACOSX/Community_structure_unveils_the_path_multiplicity/._sn-basic.bst
- Community_structure_unveils_the_path_multiplicity/sn-jnl.cls
- __MACOSX/Community_structure_unveils_the_path_multiplicity/._sn-jnl.cls
- Community_structure_unveils_the_path_multiplicity/user-manual.pdf
- __MACOSX/Community_structure_unveils_the_path_multiplicity/._user-manual.pdf
- Community_structure_unveils_the_path_multiplicity/sn-apacite.bst
- __MACOSX/Community_structure_unveils_the_path_multiplicity/._sn-apacite.bst
- Community_structure_unveils_the_path_multiplicity/sn-mathphys-ay.bst
- __MACOSX/Community_structure_unveils_the_path_multiplicity/._sn-mathphys-ay.bst
- Community_structure_unveils_the_path_multiplicity/sn-vancouver-ay.bst
- __MACOSX/Community_structure_unveils_the_path_multiplicity/._sn-vancouver-ay.bst
- Community_structure_unveils_the_path_multiplicity/empty.eps
- __MACOSX/Community_structure_unveils_the_path_multiplicity/._empty.eps
- Community_structure_unveils_the_path_multiplicity/sn-chicago.bst
- __MACOSX/Community_structure_unveils_the_path_multiplicity/._sn-chicago.bst
- Community_structure_unveils_the_path_multiplicity/sn-article.pdf
- __MACOSX/Community_structure_unveils_the_path_multiplicity/._sn-article.pdf
- Community_structure_unveils_the_path_multiplicity/sn-mathphys-num.bst
- __MACOSX/Community_structure_unveils_the_path_multiplicity/._sn-mathphys-num.bst
- Community_structure_unveils_the_path_multiplicity/sn-aps.bst
- __MACOSX/Community_structure_unveils_the_path_multiplicity/._sn-aps.bst
- Community_structure_unveils_the_path_multiplicity/sn-bibliography.bib
- __MACOSX/Community_structure_unveils_the_path_multiplicity/._sn-bibliography.bib
- Community_structure_unveils_the_path_multiplicity/sn-nature.bst
- __MACOSX/Community_structure_unveils_the_path_multiplicity/._sn-nature.bst
- Community_structure_unveils_the_path_multiplicity/fig5.eps
- __MACOSX/Community_structure_unveils_the_path_multiplicity/._fig5.eps
- Community_structure_unveils_the_path_multiplicity/sn-article.tex
- __MACOSX/Community_structure_unveils_the_path_multiplicity/._sn-article.tex
- Community_structure_unveils_the_path_multiplicity/fig4.eps
- __MACOSX/Community_structure_unveils_the_path_multiplicity/._fig4.eps
- Community_structure_unveils_the_path_multiplicity/fig1.eps
- __MACOSX/Community_structure_unveils_the_path_multiplicity/._fig1.eps
- Community_structure_unveils_the_path_multiplicity/sn-vancouver-num.bst
- __MACOSX/Community_structure_unveils_the_path_multiplicity/._sn-vancouver-num.bst
- Community_structure_unveils_the_path_multiplicity/fig3.eps
- __MACOSX/Community_structure_unveils_the_path_multiplicity/._fig3.eps
- Community_structure_unveils_the_path_multiplicity/fig2.eps
- __MACOSX/Community_structure_unveils_the_path_multiplicity/._fig2.eps
