# Supplementary material for: Community structure unveils the path multiplicity in complex networks
Source: Nat Commun. 2026 Mar 6;17:2283. doi: 10.1038/s41467-026-70369-4 (PMC12972315; doi:10.1038/s41467-026-70369-4)
Supplement: Supplementary file 2 — LaTeX Supplementary File [file 41467_2026_70369_MOESM2_ESM.zip › Community_structure_unveils_the_path_multiplicity/sn-bibliography.bib]

%% Journal article
@article{bib1,
  author		= "Campbell, S. L. and Gear, C. W.",
  title			= "The index of general nonlinear {D}{A}{E}{S}",
  journal		= "Numer. {M}ath.",
  volume		= "72",
  number		= "2",
  pages			= "173--196",
  year			= "1995"
}

%% Journal article with DOI
@article{bib2,
  author		= "Slifka, M. K. and Whitton, J. L.",
  title			= "Clinical implications of dysregulated cytokine production",
  journal		= "J. {M}ol. {M}ed.",
  volume		= "78",
  pages			= "74--80",
  year			= "2000",
  doi			= "10.1007/s001090000086"
}

%% Journal article
@article{bib3,
  author		= "Hamburger, C.",
  title			= "Quasimonotonicity, regularity and duality for nonlinear systems of 
					partial differential equations",
  journal		= "Ann. Mat. Pura. Appl.",
  volume		= "169",
  number		= "2",
  pages			= "321--354",
  year			= "1995"
}

%% book, authored
@book{bib4,
  author		= "Geddes, K. O. and Czapor, S. R. and Labahn, G.",
  title			= "Algorithms for {C}omputer {A}lgebra",
  address		= "Boston",
  publisher		= "Kluwer",
  year			= "1992"
}

%% Item 8. Book, chapter
@incollection{bib5,
  author		= "Broy, M.",
  title			= "Software engineering---from auxiliary to key technologies",
  editor		= "Broy, M. and Denert, E.",
  booktitle		= "Software Pioneers",
  pages			= "10--13",
  address		= "New {Y}ork",
  publisher		= "Springer",
  year			= "1992"
}

%% Book, edited
@book{bib6,
  editor		= "Seymour, R. S.",
  title			= "Conductive {P}olymers",
  address		= "New {Y}ork",
  publisher		= "Plenum",
  year			= "1981"
}

%% Chapter in a book in a series with volume titles
@inproceedings{bib7,
  author		= "Smith, S. E.",
  title			= "Neuromuscular blocking drugs in man",
  editor		= "Zaimis, E.",
  volume		= "42",
  booktitle		= "Neuromuscular junction. {H}andbook of experimental pharmacology",
  pages			= "593--660",
  address		= "Heidelberg",
  publisher		= "Springer",
  year			= "1976"
}

%% Paper presented at a conference
@misc{bib8,
  author		= "Chung, S. T. and Morris, R. L.",
  title			= "Isolation and characterization of plasmid deoxyribonucleic acid from 
					Streptomyces fradiae",
  year			= "1978",
  note			= "Paper presented at the 3rd international symposium on the genetics 
					of industrial microorganisms, University of {W}isconsin, {M}adison, 
					4--9 June 1978"
}

%% Data citation example
@misc{bib9,
  author		= "Hao, Z. and AghaKouchak, A. and Nakhjiri, N. and Farahmand, A.",
  title			= "Global integrated drought monitoring and prediction system (GIDMaPS) data sets", 
  year			= "2014",
  note			= "figshare \url{https://doi.org/10.6084/m9.figshare.853801}"
}

%% Preprint citation example
@misc{bib10, 
  author		= "Babichev, S. A. and Ries, J. and Lvovsky, A. I.",
  title			= "Quantum scissors: teleportation of single-mode optical states by means 
					of a nonlocal single photon", 
  year			= "2002",
  note			= "Preprint at \url{https://arxiv.org/abs/quant-ph/0208066v1}"
}

@article{bib11,
  author		= "Beneke, M. and Buchalla, G. and Dunietz, I.",
  title			= "Mixing induced {CP} asymmetries in inclusive {B} decays",
  journal		= "Phys. {L}ett.",
  volume		= "B393",
  year			= "1997",
  pages			= "132-142",
  archivePrefix		= "arXiv",
  eprint		= "0707.3168",
  primaryClass		= "gr-gc"
}

@softmisc{bib12,
  author		= "Stahl, B.",
  title			= "deep{SIP}: deep learning of {S}upernova {I}a {P}arameters",
  version		= "0.42",
  keywords		= "Software",
  howpublished		= "Astrophysics {S}ource {C}ode {L}ibrary",
  year			= "2020",
  month			= "Jun",
  eid			= "ascl:2006.023",
  pages			= "ascl:2006.023",
  archivePrefix		= "ascl",
  eprint		= "2006.023",
  adsurl		= "{https://ui.adsabs.harvard.edu/abs/2020ascl.soft06023S}",
  adsnote		= "Provided by the SAO/NASA Astrophysics Data System"
}

@article{bib13,
  author = "Abbott, T. M. C. and others",
  collaboration = "DES",
  title = "{Dark Energy Survey Year 1 Results: Constraints on Extended Cosmological Models from Galaxy Clustering and Weak Lensing}",
  eprint = "1810.02499",
  archivePrefix = "arXiv",
  primaryClass = "astro-ph.CO",
  reportNumber = "FERMILAB-PUB-18-507-PPD",
  doi = "10.1103/PhysRevD.99.123505",
  journal = "Phys. Rev. D",
  volume = "99",
  number = "12",
  pages = "123505",
  year = "2019"
}


@article{girvan2002community,
  title={Community structure in social and biological networks},
  author={Girvan, Michelle and Newman, Mark EJ},
   journal={Proc. Natl. Acad. Sci.},
  volume={99},
  number={12},
  pages={7821--7826},
  year={2002},
  publisher={The National Academy of Sciences}
}

@article{rosvall2008maps,
  title={Maps of random walks on complex networks reveal community structure},
  author={Rosvall, Martin and Bergstrom, Carl T},
   journal={Proc. Natl. Acad. Sci.},
  volume={105},
  number={4},
  pages={1118--1123},
  year={2008},
  publisher={National Academy of Sciences}
}


@article{floyd1962algorithm,
  title={Algorithm 97: shortest path},
  author={Floyd, Robert W},
  journal={Commun. ACM.},
  volume={5},
  number={6},
  pages={345--345},
  year={1962},
  publisher={ACM New York, NY, USA}
}


% scibib.bib
@article{sole2019effect,
  title={Effect of shortest path multiplicity on congestion of multiplex networks},
  author={Sol{\'e}-Ribalta, Albert and Arenas, Alex and G{\'o}mez, Sergio},
  journal={New. J. Phys.},
  volume={21},
  number={3},
  pages={035003},
  year={2019},
  publisher={IOP Publishing}
}
% This is the .bib file used to compile the document "A simple Science
% template" (scifile.tex).  It is not intended as an example of how to
% set up your BibTeX file.


@article{deng2024power,
  title={Power-law of path multiplicity in complex networks},
  author={Deng, Ye and Wu, Jun},
  journal={PNAS Nexus},
  pages={pgae228},
  year={2024},
  publisher={Oxford University Press}
}

@misc{tth, note = "The package is TTH, available at
http://hutchinson.belmont.ma.us/tth/ ."}

@misc{use2e, note = "As the mark-up of the \TeX\ source for this
document makes clear, your file should be coded in \LaTeX
2${\varepsilon}$, not \LaTeX\ 2.09 or an earlier release.  Also,
please use the \texttt{article} document class."}

@misc{inclme, note="Among whom are the author of this document.  The
``real'' references and notes contained herein were compiled using
B{\small{IB}}\TeX\ from the sample .bib file \texttt{scibib.bib}, the style
package \texttt{scicite.sty}, and the bibliography style file
\texttt{Science.bst}."}


@misc{nattex, note="One of the equation editors we use, Equation Magic
(MicroPress Inc., Forest Hills, NY; http://www.micropress-inc.com/),
interprets native \TeX\ source code and generates an equation as an
OLE picture object that can then be cut and pasted directly into Word.
This editor, however, does not handle \LaTeX\ environments (such as
\texttt{\{array\}} or \texttt{\{eqnarray\}}); it can interpret only
\TeX\ codes.  Thus, when there's a choice, we ask that you avoid these
\LaTeX\ calls in displayed math --- for example, that you use the
\TeX\ \verb+\matrix+ command for ordinary matrices, rather than the
\LaTeX\ \texttt{\{array\}} environment."}


%1 2 books
@book{posfai2016network,
  title={Network Science},
  author={Barab{\'a}si, Albert-L{\'a}szl{\'o}},
address= {Cambridge},
  year={2016},
  publisher={Cambridge Univ. Press}
}

@book{bib6,
  editor		= "Seymour, R. S.",
  title			= "Conductive {P}olymers",
  address		= "New {Y}ork",
  publisher		= "Plenum",
  year			= "1981"
}

@article{watts1999networks,
  title = {Networks, Dynamics, and the Small‐World Phenomenon},
  author = {Watts, Duncan J.},
  journal = {Am. J. Sociol.},
  volume = {105},
  number = {2},
  pages = {493--527},
  year = {1999},
  month = {September},
}

@article{boccaletti2006complex,
  title={Complex networks: Structure and dynamics},
  author={Boccaletti, Stefano and Latora, Vito and Moreno, Yamir and Chavez, Martin and Hwang, D-U},
  journal={Physics Reports},
  volume={424},
  number={4-5},
  pages={175--308},
  year={2006},
  publisher={Elsevier}
}


@book{newman2011structure,
  title={The structure and dynamics of networks},
  author={Newman, Mark and Barab{\'a}si, Albert-L{\'a}szl{\'o} and Watts, Duncan J},
   address= {Princeton},
  year={2011},
  publisher={Princeton Univ. Press}
}

@book{newman2018networks,
  title={Networks},
  author={Newman, Mark},
  year={2018},
  address= {Oxford},
  publisher={Oxford Univ. Press}
}


%2 review

%social 
@article{jackson2011overview,
  title={An overview of social networks and economic applications},
  author={Jackson, Matthew O},
  journal={Handb. Soc. Econ.},
  volume={1},
  pages={511--585},
  year={2011},
  publisher={Elsevier}
}

@article{peng2018influence,
  title={Influence analysis in social networks: A survey},
  author={Peng, Sancheng and Zhou, Yongmei and Cao, Lihong and Yu, Shui and Niu, Jianwei and Jia, Weijia},
  journal={J. Netw. Comput. Appl.},
  volume={106},
  pages={17--32},
  year={2018},
  publisher={Elsevier}
}

@book{estrada2012structure,
  title={The Structure of Complex Networks: Theory and Applications},
  author={Estrada, Ernesto},
  year={2012},
  address= {Oxford},
  publisher={Oxford Univ. Press}
}

%bio

@book{junker2008analysis,
  title={Analysis of Biological Networks},
  author={Junker, Bj{\"o}rn H and Schreiber, Falk},
  year={2008},
address={Hoboken},
  publisher={Wiley Online Library}
}

@article{bonneau2008learning,
  title={Learning biological networks: from modules to dynamics},
  author={Bonneau, Richard},
  journal={Nat. Chem. Biol.},
  volume={4},
  number={11},
  pages={658--664},
  year={2008},
  publisher={Nature Publishing Group US New York}
}


%transportation

@article{xie2009modeling,
  title={Modeling the growth of transportation networks: A comprehensive review},
  author={Xie, Feng and Levinson, David},
  journal={Netw. Spat. Econ.},
  volume={9},
  pages={291--307},
  year={2009},
  publisher={Springer}
}

@article{ganin2017resilience,
  title={Resilience and efficiency in transportation networks},
  author={Ganin, Alexander A and Kitsak, Maksim and Marchese, Dayton and Keisler, Jeffrey M and Seager, Thomas and Linkov, Igor},
  journal={Sci. Adv.},
  volume={3},
  number={12},
  pages={e1701079},
  year={2017},
  publisher={American Association for the Advancement of Science}
}

%power
@article{wang2015research,
  title={Research on resilience of power systems under natural disasters—A review},
  author={Wang, Yezhou and Chen, Chen and Wang, Jianhui and Baldick, Ross},
  journal={IEEE Transactions on Power Syst.},
  volume={31},
  number={2},
  pages={1604--1613},
  year={2015},
  publisher={IEEE}
}

@article{nardelli2014models,
  title={Models for the modern power grid},
  author={Nardelli, Pedro HJ and Rubido, Nicolas and Wang, Chengwei and Baptista, Murilo S and Pomalaza-Raez, Carlos and Cardieri, Paulo and Latva-aho, Matti},
  journal={The Eur. Phys. J. Special Top.},
  volume={223},
  pages={2423--2437},
  year={2014},
  publisher={Springer}
}


%3 original papers
@article{barabasi1999emergence,
  title={Emergence of scaling in random networks},
  author={Barab{\'a}si, Albert-L{\'a}szl{\'o} and Albert, R{\'e}ka},
  journal={Science.},
  volume={286},
  number={5439},
  pages={509--512},
  year={1999},
  publisher={American Association for the Advancement of Science}
}

@article{albert1999diameter,
  title={Diameter of the world-wide web},
  author={Albert, R{\'e}ka and Jeong, Hawoong and Barab{\'a}si, Albert-L{\'a}szl{\'o}},
  journal={Nature.},
  volume={401},
  number={6749},
  pages={130--131},
  year={1999},
  publisher={Nature Publishing Group UK London}
}


@article{watts1998collective,
  title={Collective dynamics of ‘small-world’networks},
  author={Watts, Duncan J and Strogatz, Steven H},
  journal={Nature.},
  volume={393},
  number={6684},
  pages={440--442},
  year={1998},
  publisher={Nature Publishing Group}
}

@article{newman2000models,
  title={Models of the small world},
  author={Newman, Mark EJ},
  journal={J. Stat. Phys.},
  volume={101},
  pages={819--841},
  year={2000},
  publisher={Springer}
}

%%%%OR%%%

@article{Alderson09,
  title={OR FORUM—Catching the “network science” bug: Insight and opportunity for the operations researcher},
  author={Alderson, David L},
  Journal = {Oper. Res.},
  volume={56},
  number={5},
  pages={1047--1065},
  year={2008},
  publisher={INFORMS}
}

@article{mejn:scicollab2,
  title = {Scientific collaboration networks. II. Shortest paths, weighted networks, and centrality},
  author = {Newman, M. E. J.},
  journal = {Phys. Rev. E.},
  volume = {64},
  issue = {1},
  pages = {016132},
  numpages = {7},
  year = {2001},
  month = {Jun},
}


%4 boss papers
@article{achlioptas2009explosive,
  title={Explosive percolation in random networks},
  author={Achlioptas, Dimitris and D'Souza, Raissa M and Spencer, Joel},
  journal={Science.},
  volume={323},
  number={5920},
  pages={1453--1455},
  year={2009},
  publisher={American Association for the Advancement of Science}
}

@article{brummitt2012suppressing,
  title={Suppressing cascades of load in interdependent networks},
  author={Brummitt, Charles D and D’Souza, Raissa M and Leicht, Elizabeth A},
  journal={Proceedings of the National Academy of Sciences},
  volume={109},
  number={12},
  pages={E680--E689},
  year={2012},
  publisher={National Acad Sciences}
}

@article{albert2000error,
  title={Error and attack tolerance of complex networks},
  author={Albert, R{\'e}ka and Jeong, Hawoong and Barab{\'a}si, Albert-L{\'a}szl{\'o}},
  journal={Nature.},
  volume={406},
  number={6794},
  pages={378--382},
  year={2000},
  publisher={Nature Publishing Group UK London}
}

@article{newman2006modularity,
  title={Modularity and community structure in networks},
  author={Newman, Mark EJ},
  journal={Proc. Natl. Acad. Sci.},
  volume={103},
  number={23},
  pages={8577--8582},
  year={2006},
  publisher={National Acad Sciences}
}

@article{colizza2006detecting,
  title={Detecting rich-club ordering in complex networks},
  author={Colizza, Vittoria and Flammini, Alessandro and Serrano, M Angeles and Vespignani, Alessandro},
  journal={Nat. Phys.},
  volume={2},
  number={2},
  pages={110--115},
  year={2006},
  publisher={Nature Publishing Group UK London}
}


@article{gonzalez2008understanding,
  title={Understanding individual human mobility patterns},
  author={Gonzalez, Marta C and Hidalgo, Cesar A and Barabasi, Albert-Laszlo},
  journal={Nature.},
  volume={453},
  number={7196},
  pages={779--782},
  year={2008},
  publisher={Nature Publishing Group UK London}
}


@article{buldyrev2010catastrophic,
  title={Catastrophic cascade of failures in interdependent networks},
  author={Buldyrev, Sergey V and Parshani, Roni and Paul, Gerald and Stanley, H Eugene and Havlin, Shlomo},
  journal={Nature.},
  volume={464},
  number={7291},
  pages={1025--1028},
  year={2010},
  publisher={Nature Publishing Group UK London}
}

@article{mucha2010community,
  title={Community structure in time-dependent, multiscale, and multiplex networks},
  author={Mucha, Peter J and Richardson, Thomas and Macon, Kevin and Porter, Mason A and Onnela, Jukka-Pekka},
  journal={Science.},
  volume={328},
  number={5980},
  pages={876--878},
  year={2010},
  publisher={American Association for the Advancement of Science}
}


@article{barabasi2011network,
  title={Network medicine: a network-based approach to human disease},
  author={Barab{\'a}si, Albert-L{\'a}szl{\'o} and Gulbahce, Natali and Loscalzo, Joseph},
  journal={Nat. Rev. Genet.},
  volume={12},
  number={1},
  pages={56--68},
  year={2011},
  publisher={Nature Publishing Group UK London}
}

@article{gao2012networks,
  title={Networks formed from interdependent networks},
  author={Gao, Jianxi and Buldyrev, Sergey V and Stanley, H Eugene and Havlin, Shlomo},
  journal={Nat. Phys.},
  volume={8},
  number={1},
  pages={40--48},
  year={2012},
  publisher={Nature Publishing Group UK London}
}

@article{holme2012temporal,
  title={Temporal networks},
  author={Holme, Petter and Saram{\"a}ki, Jari},
  journal={Phys. Rep.},
  volume={519},
  number={3},
  pages={97--125},
  year={2012},
  publisher={Elsevier}
}


@article{gomez2013diffusion,
  title={Diffusion dynamics on multiplex networks},
  author={Gomez, Sergio and Diaz-Guilera, Albert and Gomez-Gardenes, Jesus and Perez-Vicente, Conrad J and Moreno, Yamir and Arenas, Alex},
  journal={Phys. Rev. Lett.},
  volume={110},
  number={2},
  pages={028701},
  year={2013},
  publisher={APS}
}


@article{morone2015influence,
  title={Influence maximization in complex networks through optimal percolation},
  author={Morone, Flaviano and Makse, Hern{\'a}n A},
  journal={Nature.},
  volume={524},
  number={7563},
  pages={65--68},
  year={2015},
  publisher={Nature Publishing Group UK London}
}


@article{zou2019complex,
  title={Complex network approaches to nonlinear time series analysis},
  author={Zou, Yong and Donner, Reik V and Marwan, Norbert and Donges, Jonathan F and Kurths, J{\"u}rgen},
  journal={Phys. Rep.},
  volume={787},
  pages={1--97},
  year={2019},
  publisher={Elsevier}
}

@article{benson2016higher,
  title={Higher-order organization of complex networks},
  author={Benson, Austin R and Gleich, David F and Leskovec, Jure},
  journal={Science.},
  volume={353},
  number={6295},
  pages={163--166},
  year={2016},
  publisher={American Association for the Advancement of Science}
}

@article{cheng2019network,
  title={Network-based prediction of drug combinations},
  author={Cheng, Feixiong and Kov{\'a}cs, Istv{\'a}n A and Barab{\'a}si, Albert-L{\'a}szl{\'o}},
  journal={Nat. Commun.},
  volume={10},
  number={1},
  pages={1197},
  year={2019},
  publisher={Nature Publishing Group UK London}
}

@article{fan2020finding,
  title={Finding key players in complex networks through deep reinforcement learning},
  author={Fan, Changjun and Zeng, Li and Sun, Yizhou and Liu, Yang-Yu},
  journal={Nat. Mach. Intell.},
  volume={2},
  number={6},
  pages={317--324},
  year={2020},
  publisher={Nature Publishing Group UK London}
}

@article{morselli2021network,
  title={Network medicine framework for identifying drug-repurposing opportunities for COVID-19},
  author={Morselli Gysi, Deisy and Do Valle, {\'I}talo and Zitnik, Marinka and Ameli, Asher and Gan, Xiao and Varol, Onur and Ghiassian, Susan Dina and Patten, JJ and Davey, Robert A and Loscalzo, Joseph and others},
  journal={Proc. Natl. Acad. Sci.},
  volume={118},
  number={19},
  pages={e2025581118},
  year={2021},
  publisher={National Acad Sciences}
}


@article{li2017fundamental,
  title={The fundamental advantages of temporal networks},
  author={Li, Aming and Cornelius, Sean P and Liu, Y-Y and Wang, Long and Barab{\'a}si, A-L},
  journal={Science.},
  volume={358},
  number={6366},
  pages={1042--1046},
  year={2017},
  publisher={American Association for the Advancement of Science}
}
@article{zanudo2017structure,
  title={Structure-based control of complex networks with nonlinear dynamics},
  author={Za{\~n}udo, Jorge Gomez Tejeda and Yang, Gang and Albert, R{\'e}ka},
  journal={Proceedings of the National Academy of Sciences},
  volume={114},
  number={28},
  pages={7234--7239},
  year={2017},
  publisher={National Acad Sciences}
}

@article{seguin2023brain,
  title={Brain network communication: concepts, models and applications},
  author={Seguin, Caio and Sporns, Olaf and Zalesky, Andrew},
  journal={Nature Reviews Neuroscience},
  volume={24},
  number={9},
  pages={557--574},
  year={2023},
  publisher={Nature Publishing Group UK London}
}

@article{faskowitz2020edge,
  title={Edge-centric functional network representations of human cerebral cortex reveal overlapping system-level architecture},
  author={Faskowitz, Joshua and Esfahlani, Farnaz Zamani and Jo, Youngheun and Sporns, Olaf and Betzel, Richard F},
  journal={Nature Neuroscience},
  volume={23},
  number={12},
  pages={1644--1654},
  year={2020},
  publisher={Nature Publishing Group US New York}
}

@article{pastor2015epidemic,
  title={Epidemic processes in complex networks},
  author={Pastor-Satorras, Romualdo and Castellano, Claudio and Van Mieghem, Piet and Vespignani, Alessandro},
  journal={Reviews of Modern Physics},
  volume={87},
  number={3},
  pages={925},
  year={2015},
  publisher={APS}
}

@article{perra2012random,
  title={Random walks and search in time-varying networks},
  author={Perra, Nicola and Baronchelli, Andrea and Mocanu, Delia and Gon{\c{c}}alves, Bruno and Pastor-Satorras, Romualdo and Vespignani, Alessandro},
  journal={Physical Review Letters},
  volume={109},
  number={23},
  pages={238701},
  year={2012},
  publisher={APS}
}

@article{chen2017online,
  title={An online convex optimization approach to proactive network resource allocation},
  author={Chen, Tianyi and Ling, Qing and Giannakis, Georgios B},
  journal={IEEE Transactions on Signal Processing},
  volume={65},
  number={24},
  pages={6350--6364},
  year={2017},
  publisher={IEEE}
}

@article{dehghan2019utility,
  title={A utility optimization approach to network cache design},
  author={Dehghan, Mostafa and Massoulie, Laurent and Towsley, Don and Menasche, Daniel Sadoc and Tay, Yong Chiang},
  journal={IEEE/ACM Transactions on Networking},
  volume={27},
  number={3},
  pages={1013--1027},
  year={2019},
  publisher={IEEE}
}

@article{nishi2015inequality,
  title={Inequality and visibility of wealth in experimental social networks},
  author={Nishi, Akihiro and Shirado, Hirokazu and Rand, David G and Christakis, Nicholas A},
  journal={Nature.},
  volume={526},
  number={7573},
  pages={426--429},
  year={2015},
  publisher={Nature Publishing Group UK London}
}

@article{yang2019network,
  title={A network’s gender composition and communication pattern predict women’s leadership success},
  author={Yang, Yang and Chawla, Nitesh V and Uzzi, Brian},
  journal={Proceedings of the National Academy of Sciences},
  volume={116},
  number={6},
  pages={2033--2038},
  year={2019},
  publisher={National Acad Sciences}
}

@article{uyheng2021characterizing,
  title={Characterizing network dynamics of online hate communities around the COVID-19 pandemic},
  author={Uyheng, Joshua and Carley, Kathleen M},
  journal={Applied Network Science},
  volume={6},
  pages={1--21},
  year={2021},
  publisher={Springer}
}


@article{gao2014target,
  title={Target control of complex networks},
  author={Gao, Jianxi and Liu, Yang-Yu and D'souza, Raissa M and Barab{\'a}si, Albert-L{\'a}szl{\'o}},
  journal={Nature Communications},
  volume={5},
  number={1},
  pages={5415},
  year={2014},
  publisher={Nature Publishing Group UK London}
}


%graph theory

@book{west2001introduction,
  title={Introduction to Graph Theory},
  author={West, Douglas Brent and others},
  volume={2},
  year={2001},
    address={Upper Saddle River},
  publisher={Prentice hall}
}

@book{bondy2008graph,
  title={Graph theory},
  author={Bondy, John Adrian and Murty, Uppaluri Siva Ramachandra},
  year={2008},
 address={New York},
  publisher={Springer Publishing Company, Incorporated}
}


%%%%path study
@article{broersma1989path,
  title={Path graphs},
  author={Broersma, Haitze J and Hoede, Cornelis},
  journal={J. Graph Theory.},
  volume={13},
  number={4},
  pages={427--444},
  year={1989},
  publisher={Wiley Online Library}
}


@book{bondy1995basic,
  title={Handbook of Combinatorics},
  author={Graham, Ronald L},
  year={1995},
address={Amsterdam},
  publisher={Elsevier}
}

@article{bondy1995basi,
  title={Basic Graph Theory: Paths and Circuits},
  author={Bondy, John Adrian},
  journal={Handb. Comb.},
  pages={1--2},
  year={1995},
  publisher={Elsevier}
}

@article{barabasi2004network,
  title={Network biology: understanding the cell's functional organization},
  author={Barabasi, Albert-Laszlo and Oltvai, Zoltan N},
  journal={Nat. Rev. Genet.},
  volume={5},
  number={2},
  pages={101--113},
  year={2004},
  publisher={Nature Publishing Group UK London}
}

@article{clauset2008hierarchical,
  title={Hierarchical structure and the prediction of missing links in networks},
  author={Clauset, Aaron and Moore, Cristopher and Newman, Mark EJ},
  journal={Nature.},
  volume={453},
  number={7191},
  pages={98--101},
  year={2008},
  publisher={Nature Publishing Group UK London}
}

@article{cappanera2011optimal,
  title={Optimal allocation of protective resources in shortest-path networks},
  author={Cappanera, Paola and Scaparra, Maria Paola},
  journal={Transp. Sci.},
  volume={45},
  number={1},
  pages={64--80},
  year={2011},
  publisher={INFORMS}
}

@article{manning2018emergence,
  title={Emergence of winner-takes-all connectivity paths in random nanowire networks},
  author={Manning, Hugh G and Niosi, Fabio and da Rocha, Claudia Gomes and Bellew, Allen T and O’Callaghan, Colin and Biswas, Subhajit and Flowers, Patrick F and Wiley, Benjamin J and Holmes, Justin D and Ferreira, Mauro S and others},
  journal={Nat. Commun.},
  volume={9},
  number={1},
  pages={3219},
  year={2018},
  publisher={Nature Publishing Group UK London}
}

@book{baras2022path,
  title={Path Problems in Networks},
  author={Baras, John and Theodorakopoulos, George},
  year={2022},
address={Berlin},
  publisher={Springer Nature}
}


%%%smal-world latest
@article{kleinberg2000navigation,
  title={Navigation in a small world},
  author={Kleinberg, Jon M},
  journal={Nature.},
  volume={406},
  number={6798},
  pages={845--845},
  year={2000},
  publisher={Nature Publishing Group UK London}
}

@article{porter2012small,
  title={Small-world network},
  author={Porter, Mason A},
  journal={Scholarpedia.},
  volume={7},
  number={2},
  pages={1739},
  year={2012}
}


%path centrality
@article{qadir2015exploiting,
  title={Exploiting the power of multiplicity: a holistic survey of network-layer multipath},
  author={Qadir, Junaid and Ali, Anwaar and Yau, Kok-Lim Alvin and Sathiaseelan, Arjuna and Crowcroft, Jon},
  journal={IEEE Commun. Surv. \& Tutorials.},
  volume={17},
  number={4},
  pages={2176--2213},
  year={2015},
  publisher={IEEE}
}

@article{magaia2015betweenness,
  title={Betweenness centrality in delay tolerant networks: A survey},
  author={Magaia, Na{\'e}rcio and Francisco, Alexandre P. and Pereira, Paulo and Correia, Miguel},
  journal={Ad Hoc Networks.},
  volume={33},
  pages={284--305},
  year={2015},
  publisher={Elsevier}
}

@article{lee2016efficient,
  title={Efficient algorithms for updating betweenness centrality in fully dynamic graphs},
  author={Lee, Min-Joong and Choi, Sunghee and Chung, Chin-Wan},
  journal={Inf. Sci.},
  volume={326},
  pages={278--296},
  year={2016},
  publisher={Elsevier}
}

@article{pan2011path,
  title={Path lengths, correlations, and centrality in temporal networks},
  author={Pan, Raj Kumar and Saram{\"a}ki, Jari},
  journal={Phys. Rev. E.},
  volume={84},
  number={1},
  pages={016105},
  year={2011},
  publisher={APS}
}

@article{kirkley2018betweenness,
  title={From the betweenness centrality in street networks to structural invariants in random planar graphs},
  author={Kirkley, Alec and Barbosa, Hugo and Barthelemy, Marc and Ghoshal, Gourab},
  journal={Nat. Commun.},
  volume={9},
  number={1},
  pages={2501},
  year={2018},
  publisher={Nature Publishing Group UK London}
}

@article{ser2021lagrangian,
  title={Lagrangian betweenness as a measure of bottlenecks in dynamical systems with oceanographic examples},
  author={Ser-Giacomi, Enrico and Baudena, Alberto and Rossi, Vincent and Follows, Mick and Clayton, Sophie and Vasile, Ruggero and L{\'o}pez, Crist{\'o}bal and Hern{\'a}ndez-Garc{\'\i}a, Emilio},
  journal={Nat. Commun.},
  volume={12},
  number={1},
  pages={4935},
  year={2021},
  publisher={Nature Publishing Group UK London}
}


%%%betweenness

@article{freeman1977set,
  title={A set of measures of centrality based on betweenness},
  author={Freeman, Linton C},
  journal={Sociometry.},
  volume={40},
  pages={35--41},
  year={1977},
  publisher={JSTOR}
}

@article{freeman1991centrality,
  title={Centrality in valued graphs: A measure of betweenness based on network flow},
  author={Freeman, Linton C and Borgatti, Stephen P and White, Douglas R},
  journal={Soc. Networks.},
  volume={13},
  number={2},
  pages={141--154},
  year={1991},
  publisher={Elsevier}
}

@article{goh,
author = {Kwang-Il Goh  and Eulsik Oh  and Hawoong Jeong  and Byungnam Kahng  and Doochul Kim },
title = {Classification of scale-free networks},
journal={Proc. Natl. Acad. Sci.},
volume = {99},
number = {20},
pages = {12583-12588},
year = {2002},
}

@article{borgatti2005centrality,
  title={Centrality and network flow},
  author={Borgatti, Stephen P},
  journal={Soc. Networks},
  volume={27},
  number={1},
  pages={55--71},
  year={2005},
  publisher={Elsevier}
}

@article{erdos1960evolution,
  title={On the evolution of random graphs},
  author={Erd\H{o}s, Paul and R{\'e}nyi, Alfr{\'e}d and others},
  journal={Publ. Math. Inst. Hung. Acad. Sci},
  volume={5},
  number={1},
  pages={17--60},
  year={1960}
}

@article{von1936regular,
  title={On regular rings},
  author={Von Neumann, John},
  journal={Proc. Natl. Acad. Sci.},
  volume={22},
  number={12},
  pages={707--713},
  year={1936},
  publisher={National Acad Sciences}
}


@article{holme2002growing,
  title={Growing scale-free networks with tunable clustering},
  author={Holme, Petter and Kim, Beom Jun},
  journal={Phys. Rev. E.},
  volume={65},
  number={2},
  pages={026107},
  year={2002},
  publisher={APS}
}
%%%choice overload
@article{chernev2015choice,
  title={Choice overload: A conceptual review and meta-analysis},
  author={Chernev, Alexander and B{\"o}ckenholt, Ulf and Goodman, Joseph},
  journal={J. Consumer Psychol.},
  volume={25},
  number={2},
  pages={333--358},
  year={2015},
  publisher={Elsevier}
}

@article{townsend2014visual,
  title={The “visual preference heuristic”: The influence of visual versus verbal depiction on assortment processing, perceived variety, and choice overload},
  author={Townsend, Claudia and Kahn, Barbara E},
  journal={J. Consumer Res.},
  volume={40},
  number={5},
  pages={993--1015},
  year={2014},
  publisher={University of Chicago Press}
}


%model networks
@article{erdds1959random,
  title={On random graphs I},
  author={Erd{\H{o}}s, Paul and R{\'e}nyi, Alfr{\'e}d},
  journal={Publ. Math. Debrecen.},
  volume={6},
  number={290-297},
  pages={18},
  year={1959}
}

@article{erdHos1960evolution,
  title={On the evolution of random graphs},
  author={Erd{\H{o}}s, Paul and R{\'e}nyi, Alfr{\'e}d and others},
  journal={Publ. Math. Inst. Hung. Acad. Sci.},
  volume={5},
  number={1},
  pages={17--60},
  year={1960}
}

%revision

@article{chen2023betweenness,
  title={Betweenness Centrality-Based seismic risk management for bridge transportation networks},
  author={Chen, Mengdie and Mangalathu, Sujith and Jeon, Jong-Su},
  journal={Engineering Structures},
  volume={289},
  pages={116301},
  year={2023},
  publisher={Elsevier}
}

@article{curado2022anew,
  title={Anew centrality measure in dense networks based on two-way random walk betweenness},
  author={Curado, Manuel and Rodriguez, Rocio and Tortosa, Leandro and Vicent, Jose F},
  journal={Applied Mathematics and Computation},
  volume={412},
  pages={126560},
  year={2022},
  publisher={Elsevier}
}

@article{borzou2024cocaine,
  title={Cocaine diminishes functional network robustness and destabilizes the energy landscape of neuronal activity in the medial prefrontal cortex},
  author={Borzou, Ahmad and Miller, Sierra N and Hommel, Jonathan D and Schwarz, JM},
  journal={PNAS Nexus},
  volume={3},
  number={3},
  pages={pgae092},
  year={2024},
  publisher={Oxford University Press US}
}

@article{molina2022structural,
  title={Structural measures of personal networks predict migrants’ cultural backgrounds: an explanation from Grid/Group theory},
  author={Molina, Jos{\'e} Luis and Ozaita, Juan and Tamarit, Ignacio and S{\'a}nchez, Angel and McCarty, Christopher and Bernard, H Russell},
  journal={PNAS Nexus},
  volume={1},
  number={4},
  pages={pgac195},
  year={2022},
  publisher={Oxford University Press}
}


@article{doostmohammadian2023network,
  title={Network-based control of epidemic via flattening the infection curve: high-clustered vs. low-clustered social networks},
  author={Doostmohammadian, Mohammadreza and Rabiee, Hamid R},
  journal={Social Network Analysis and Mining},
  volume={13},
  number={1},
  pages={60},
  year={2023},
  publisher={Springer}
}

@article{doostmohammadian2020centrality,
  title={Centrality-based epidemic control in complex social networks},
  author={Doostmohammadian, Mohammadreza and Rabiee, Hamid R and Khan, Usman A},
  journal={Social Network Analysis and Mining},
  volume={10},
  pages={1--11},
  year={2020},
  publisher={Springer}
}

@article{van2010influence,
  title={Influence of assortativity and degree-preserving rewiring on the spectra of networks},
  author={Van Mieghem, Piet and Wang, Huijuan and Ge, Xin and Tang, Siyu and Kuipers, Fernando A},
  journal={The European Physical Journal B},
  volume={76},
  number={4},
  pages={643--652},
  year={2010},
  publisher={Springer}
}


@inproceedings{rossi2015network,
  title={The network data repository with interactive graph analytics and visualization},
  author={Rossi, Ryan and Ahmed, Nesreen},
  booktitle={AAAI},
  volume={29},
  number={1},
  year={2015}
}

@book{choudhary2017measuring,
  title={Measuring Agreement: Models, Methods, and Applications},
  author={Choudhary, Pankaj K and Nagaraja, Haikady N},
  year={2017},
  address={Hoboken},
  publisher={Wiley Online Library}
}

@article{blondel2008fast,
  title={Fast unfolding of communities in large networks},
  author={Blondel, Vincent D and Guillaume, Jean-Loup and Lambiotte, Renaud and Lefebvre, Etienne},
  journal={J. Stat. Mech.: Theory Exp.},
  volume={2008},
  number={10},
  pages={P10008},
  year={2008},
  publisher={IOP Publishing}
}

@article{palla2005uncovering,
  title={Uncovering the overlapping community structure of complex networks in nature and society},
  author={Palla, Gergely and Der{\'e}nyi, Imre and Farkas, Ill{\'e}s and Vicsek, Tam{\'a}s},
  journal={Nature.},
  volume={435},
  number={7043},
  pages={814--818},
  year={2005},
  publisher={Nature Publishing Group UK London}
}


@article{stegehuis2016power,
  title={Power-law relations in random networks with communities},
  author={Stegehuis, Clara and Van Der Hofstad, Remco and Van Leeuwaarden, Johan SH},
  journal={Phys. Rev. E.},
  volume={94},
  number={1},
  pages={012302},
  year={2016},
  publisher={APS}
}

@article{newman2006finding,
  title={Finding community structure in networks using the eigenvectors of matrices},
  author={Newman, Mark EJ},
  journal={Phys. Rev. E.},
  volume={74},
  number={3},
  pages={036104},
  year={2006},
  publisher={APS}
}

@article{cherifi2019community,
  title={On community structure in complex networks: challenges and opportunities},
  author={Cherifi, Hocine and Palla, Gergely and Szymanski, Boleslaw K and Lu, Xiaoyan},
  journal={Appl. Netw. Sci.},
  volume={4},
  number={1},
  pages={1-35},
  year={2019},
  publisher={Springer}
}

@book{van2024random,
  title={Random graphs and complex networks},
  author={Van Der Hofstad, Remco},
  volume={2},
  year={2024},
 address   = {Cambridge},
  publisher={Cambridge Univ. Press}
}

@phdthesis{Stegehuis2019Networks,
  author  = {Stegehuis, Clara},
  title   = {Networks with communities and clustering},
  school  = {Technische Universiteit Eindhoven},
  address = {Eindhoven, The Netherlands},
  year    = {2019},
  month   = {01},
  isbn    = {978-90-386-4688-6},
}
@article{rubinov2010complex,
  title={Complex network measures of brain connectivity: uses and interpretations},
  author={Rubinov, Mikail and Sporns, Olaf},
  journal={Neuroimage},
  volume={52},
  number={3},
  pages={1059--1069},
  year={2010},
  publisher={Elsevier}
}


%%%community algorithm

@article{pons2006computing,
  title={Computing communities in large networks using random walks},
  author={Pons, Pascal and Latapy, Matthieu},
  journal={J. Graph Algorithms Appl.},
  volume={10},
  number={2},
  pages={191--218},
  year={2006}
}


@article{traag2019louvain,
  title={From Louvain to Leiden: guaranteeing well-connected communities},
  author={Traag, Vincent A and Waltman, Ludo and Van Eck, Nees Jan},
  journal={Sci. Rep.},
  volume={9},
  number={1},
  pages={1--12},
  year={2019},
  publisher={Nature Publishing Group}
}

@article{raghavan2007near,
  title={Near linear time algorithm to detect community structures in large-scale networks},
  author={Raghavan, Usha Nandini and Albert, R{\'e}ka and Kumara, Soundar},
  journal={Phys. Rev. E.},
  volume={76},
  number={3},
  pages={036106},
  year={2007},
  publisher={APS}
}


@article{holmes2001correlation,
  title={Correlation: From picture to formula},
  author={Holmes, Peter},
  journal={Teach. Stat.},
  volume={23},
  number={3},
  pages={67--71},
  year={2001},
  publisher={Wiley Online Library}
}

@article{pearson1895vii,
  title={VII. Note on regression and inheritance in the case of two parents},
  author={Pearson, Karl},
  journal={Proc. R. Soc. Lond.},
  volume={58},
  number={347-352},
  pages={240--242},
  year={1895},
  publisher={The Royal Society London}
}

@article{spearman1961proof,
  title={The proof and measurement of association between two things.},
  author={Spearman, Charles},
journal={Am. J. Psychol.},
  volume={15},
  number={1},
  pages={72--101},
  year={1904}
}


%NW
@article{newman1999renormalization,
  title={Renormalization group analysis of the small-world network model},
  author={Newman, Mark EJ and Watts, Duncan J},
  journal={Phys. Lett. A.},
  volume={263},
  number={4-6},
  pages={341--346},
  year={1999},
  publisher={Elsevier}
}

@article{newman1999scaling,
  title={Scaling and percolation in the small-world network model},
  author={Newman, Mark EJ and Watts, Duncan J},
  journal={Phys. Rev. E.},
  volume={60},
  number={6},
  pages={7332},
  year={1999},
  publisher={APS}
}


@article{newman2001random,
  title={Random graphs with arbitrary degree distributions and their applications},
  author={Newman, Mark EJ and Strogatz, Steven H and Watts, Duncan J},
  journal={Phys. Rev. E.},
  volume={64},
  number={2},
  pages={026118},
  year={2001},
  publisher={APS}
}

@article{goh2001universal,
  title={Universal behavior of load distribution in scale-free networks},
  author={Goh, K-I and Kahng, Byungnam and Kim, Doochul},
  journal={Phys. Rev. Lett.},
  volume={87},
  number={27},
  pages={278701},
  year={2001},
  publisher={APS}
}

@article{path_multiplicity_zenodo_2026,
  author       = {Ye Deng and Jun Wu},
  title        = {GitHub release Path\_multiplicity v.1.0.0},
  version      = {v1.0.0},
  year         = {2026},
  publisher    = {Zenodo},
  doi          = {10.5281/zenodo.18525717 },
  url          = {https://doi.org/10.5281/zenodo.18525717}
}


%%============================================================================%%
%% while using chicago reference style, both abbreviated and expanded form of %%
%% author name format is acceptable. Refer below example for expanded form    %%
%%============================================================================%%

%%  author		= "{Cameron, Deborah}", - single author
%%  author		= "{Saito, Yukio} and {Hyuga, Hiroyuki}", - double author 

%%======================================%%
%% Example for author names with suffix %%
%%======================================%%

%%  author		= "{Price, R. A. Jr} and {Curry, N. {III}} and McCann, K. E. and 
%%					Fielding, J. L. and {Abercrombie, E. Jr}",
